# Supplementary material for: Gene-level association analysis of systemic sclerosis: A comparison of African-Americans and White populations
Source: PLoS One. 2018 Jan 2;13(1):e0189498. doi: 10.1371/journal.pone.0189498 (PMC5749683; doi:10.1371/journal.pone.0189498)
Supplement: S1 Table — (XLSX) [file pone.0189498.s001.xlsx]

## Sheet: Sheet1
S1 Table. A catalogue of genes identified for limited SSc in Whites as harboring SNPs at p<10-5 in either Immunochip or GWAS data
Gene	Chr	White_Ichip	# SNPs	P-value	Top SNP	SNP p-value	White_GWAS	# SNPs	P-value	Top SNP	SNP p-value
FCGR2C	1		26	< 1.00E-06	rs4554699	3.07e-13		absent
STAT4	2		112	< 1.00E-06	rs10174238	1.49e-11		21	7.8e-05	rs3821236	8.25e-08
STAT1	2		60	1e-06	rs11893432	2.23e-08		14	0.00245	rs3821236	8.25e-08
FCGR3B	1		18	4e-06	rs4554699	3.07e-13		1	0.549	rs723177	0.5468
TNPO3	7		101	7e-06	rs13239597	8.64e-07		20	< 1.00E-06	rs10488631	3.11e-10
EXOC2	6		15	8e-06	rs908026	1.06e-05		55	0.00296	rs4959270	8.53e-06
TTC8	14		1	8e-06	rs11159878	6.57e-06		absent
DGKQ	4		9	0.01101	rs6813110	0.002208		11	< 1.00E-06	rs11724804	2.09e-06
IRF5	7		49	1.5e-05	rs10488631	9.28e-07		12	< 1.00E-06	rs10488631	3.11e-10
IRF8	16		24	0.01291	rs10863202	0.0002641		22	< 1.00E-06	rs11642873	2.7e-10
IRF4	6		50	0.000124	rs4256472	5.98e-06		17	1e-06	rs4959270	8.53e-06
IDUA	4		9	0.01114	rs6813110	0.002208		11	2e-06	rs11724804	2.09e-06
CCDC104	2		absent					13	3e-06	rs10496050	1.05e-05
TMEM175	4		14	0.03484	rs6813110	0.002208		11	3e-06	rs11724804	2.09e-06
SLC26A1	4		9	0.0109	rs6813110	0.002208		13	3e-06	rs11724804	2.09e-06
TLR10	4		4	0.00091	rs6824105	0.001613		13	4e-06	rs4543123	1.91e-07
Color coding
intergenic
intronic
5' upstream
3' downstream
