# Supplementary material for: Gene-level association analysis of systemic sclerosis: A comparison of African-Americans and White populations
Source: PLoS One. 2018 Jan 2;13(1):e0189498. doi: 10.1371/journal.pone.0189498 (PMC5749683; doi:10.1371/journal.pone.0189498)
Supplement: S2 Table — (XLSX) [file pone.0189498.s002.xlsx]

## Sheet: Sheet1
S2 Table. A catalogue of genes identified for diffuse SSc in Whites as harboring SNPs at p<10-5 in either Immunochip or GWAS data
Gene	Chr	White_iChip	# SNPs	P-value	Top SNP	SNP p-value	White_GWAS	# SNPs	P-value	Top SNP	SNP p-value
IL34	16		7	2e-06	rs11640251	1.01e-06		12	0.04517	rs8048078	0.00111
ABBA-1	16		7	3e-06	rs11640251	1.01e-06		12	0.00982	rs1551526	0.0001992
VAC14	16		10	4e-06	rs11640251	1.01e-06		20	0.01117	rs1551526	0.0001992
IRF5	7		48	0.001566	rs12534421	3.66e-06		12	<1.00E-06	rs10488631	9.92e-10
CPSF4	7		Absent					4	2e-06	rs10235235	1.56e-06
ATP5J2	7		Absent					4	3e-06	rs10235235	1.56e-06
TNPO3	7		100	5.7e-05	rs17340351	6.61e-07		20	8e-06	rs10488631	9.92e-10
Color coding
3' downstream
5' upstream
3' UTR
intronic
intergenic
