# Supplementary material for: Gene-level association analysis of systemic sclerosis: A comparison of African-Americans and White populations
Source: PLoS One. 2018 Jan 2;13(1):e0189498. doi: 10.1371/journal.pone.0189498 (PMC5749683; doi:10.1371/journal.pone.0189498)
Supplement: S3 Table — (XLSX) [file pone.0189498.s003.xlsx]

## Sheet: Sheet1
S3 Table. A catalogue of genes identified for ACA-positive SSc in Whites as harboring SNPs at p<10-5 in either Immunochip or GWAS data
Gene	Chr	White_iChip	# SNPs	P-value	Top SNP	SNP p-value	White_GWAS	# SNPs	P-value	Top SNP	SNP p-value
FCGR2C	1		26	< 1.00E-06	rs4554699	6.44e-14		absent
SRCAP	16		22	< 1.00E-06	rs7188927	0.0001731		3	0.896	rs11642466	0.5386
PHKG2	16		18	< 1.00E-06	rs7188927	0.0001731		3	0.771	rs8058961	0.5249
LOC90835	16		17	< 1.00E-06	rs7188927	0.0001731		3	0.77	rs8058961	0.5249
RNF40	16		18	< 1.00E-06	rs7188927	0.0001731		4	0.557	rs8046001	0.2013
FCGR3B	1		18	1e-06	rs4554699	6.44e-14		1	0.925	rs723177	0.9089
STAT4	2		111	2e-06	rs10174238	1.86e-09		21	0.001348	rs3821236	0.0001048
PARVB	22		3	6e-06	rs16991498	7.52e-07		75	0.237	rs139124	0.01898
IRF5	7		48	0.000398	rs3807306	0.0001084		12	< 1.00E-06	rs10488631	8.72e-07
TNPO3	7		100	0.000673	rs3807306	0.0001084		20	2e-06	rs10488631	8.72e-07
IRF4	6		49	0.00659	rs4463303	0.0001835		17	7e-06	rs950286	2.29e-05
IRF8	16		24	0.07167	rs10863202	0.02055		22	1e-05	rs11642873	3.55e-06
Color coding
intergenic
3' downstream
intronic
5' upstream
