# Supplementary material for: Gene-level association analysis of systemic sclerosis: A comparison of African-Americans and White populations
Source: PLoS One. 2018 Jan 2;13(1):e0189498. doi: 10.1371/journal.pone.0189498 (PMC5749683; doi:10.1371/journal.pone.0189498)
Supplement: S4 Table — (XLSX) [file pone.0189498.s004.xlsx]

## Sheet: Sheet1
S4 Table. A catalogue of genes identified for ATA-positive SSc in Whites as harboring SNPs at p<10-5 in either Immunochip or GWAS data
Gene	Chr	White_iChip	# SNPs	P-value	Top SNP	SNP p-value	White_GWAS	# SNPs	P-value	Top SNP	SNP p-value
TNPO3	7		100	1e-06	rs17340351	1.19e-08		20	0.000187	rs10488631	3.92e-07
C16orf68	16		1	1e-06	rs1641047	4.58e-07		19	0.549	rs4454975	0.08031
P2RX1	17		1	1e-06	rs3809804	1.27e-06		22	0.04329	rs2090405	0.01277
C3orf25	3		2	2e-06	rs2307293	3.16e-06		5	0.155	rs10934884	0.05092
IFT122	3		2	2e-06	rs2307293	3.16e-06		7	0.308	rs10934884	0.05092
MBD4	3		2	3e-06	rs2307293	3.16e-06		4	0.149	rs10934884	0.05092
TLR10	4		4	0.00598	rs11096957	0.001879		13	< 1.00E-06	rs10024216	2.42e-06
TLR1	4		4	0.00562	rs11096957	0.001879		11	< 1.00E-06	rs10024216	2.42e-06
Color coding
intergenic
intronic
5' upstream
coding
3' downstream
