# Supplementary material for: Gene-level association analysis of systemic sclerosis: A comparison of African-Americans and White populations
Source: PLoS One. 2018 Jan 2;13(1):e0189498. doi: 10.1371/journal.pone.0189498 (PMC5749683; doi:10.1371/journal.pone.0189498)
Supplement: S5 Table — (XLSX) [file pone.0189498.s005.xlsx]

## Sheet: Supplementary Table 1
S5 Table. The top genes selected based on SNP level analysis (p<10-3) of Immunochip data in African Americans
Gene	Chr	African Americans	# SNPs	P-value	Top SNP	SNP p-value	Whites	# SNPs	P-value	Top SNP	SNP p-value
UNC5C	4		8	0.000122	rs7697199	6.2e-05		6	0.000557	rs17381177	0.0007844
AXIN1	16		3	0.00152	rs743961	6.72e-05		3	0.08061	rs11248914	0.06307
DECR2	16		1	7.5e-05	rs743961	6.72e-05		1	0.08359	rs3848368	0.08564
MRPL28	16		1	6.2e-05	rs743961	6.72e-05		1	0.08626	rs3848368	0.08564
NME4	16		1	6.9e-05	rs743961	6.72e-05		1	0.08689	rs3848368	0.08564
TMEM8	16		1	6.2e-05	rs743961	6.72e-05		1	0.105	rs3848368	0.08564
RAB11FIP3	16		2	0.000296	rs743961	6.72e-05		1	0.358	rs3785301	0.3384
CTSH	15		82	0.107	rs16970211	0.0001183		57	0.04748	rs16970179	0.0007014
MORF4L1	15		93	0.101	rs16970211	0.0001183		68	0.06472	rs16970179	0.0007014
C5	9		127	0.00377	rs1008382	0.000132		85	0.42	rs12686836	0.003689
TRAF1	9		87	0.00182	rs1008382	0.000132		51	0.63	rs758960	0.02011
PHF19	9		74	0.000809	rs1008382	0.000132		61	0.721	rs388040	0.04263
GRID1	10		15	0.141	rs2353275	0.0001943		9	0.589	rs10887538	0.1802
CROT	7		26	0.00155	rs17149601	0.0002165		16	0.244	rs17149512	0.08296
ABCB4	7		24	0.000577	rs17149601	0.0002165		17	0.271	rs17149512	0.08296
KPRP	1		128	0.119	rs7549803	0.0002182		118	0.172	rs12061049	0.01808
LCE1C	1		69	0.128	rs7549803	0.0002182		64	0.188	rs12061049	0.01808
LCE1F	1		95	0.0657	rs7549803	0.0002182		84	0.201	rs12061049	0.01808
LCE1E	1		89	0.0821	rs7549803	0.0002182		79	0.217	rs12061049	0.01808
LCE1D	1		78	0.123	rs7549803	0.0002182		73	0.233	rs12061049	0.01808
LCE1A	1		36	0.05296	rs7549803	0.0002182		32	0.218	rs12755638	0.06607
LCE1B	1		55	0.139	rs7549803	0.0002182		50	0.242	rs12755638	0.06607
CR2	1		42	0.01972	rs2182909	0.0002723		33	0.02317	rs4317805	2.07e-06
CR1	1		76	0.06739	rs2182909	0.0002723		54	0.04022	rs4317805	2.07e-06
PSMD5	9		51	0.03691	rs1609810	0.0002812		58	0.701	rs388040	0.04263
DPM3	1		44	0.0078	rs6665822	0.0003368		47	0.173	rs11465212	0.006279
RAG1AP1	1		45	0.00829	rs6665822	0.0003368		48	0.18	rs11465212	0.006279
KRTCAP2	1		35	0.06297	rs6665822	0.0003368		35	0.198	rs11465212	0.006279
TRIM46	1		34	0.10316	rs6665822	0.0003368		37	0.225	rs11465212	0.006279
EFNA3	1		37	0.00711	rs6665822	0.0003368		47	0.334	rs6427137	0.01528
EFNA1	1		45	0.00734	rs6665822	0.0003368		48	0.223	rs12145362	0.05862
C9orf135	9		4	0.00111	rs7863087	0.0003649		4	0.774	rs17520192	0.2964
SLC12A5	20		83	0.02344	rs6094238	0.0003961		94	0.04888	rs6073976	1.29e-07
MMP9	20		67	0.02292	rs6094238	0.0003961		74	0.0579	rs6073976	1.29e-07
NCOA5	20		100	0.03645	rs6094238	0.0003961		116	0.05383	rs12624433	0.003695
MAML2	11		15	0.05537	rs4753192	0.0005024		15	0.0106	rs10831497	0.0003206
PTPN22	1		61	0.02068	rs2636008	0.0005049		97	0.04375	rs17031952	0.0007064
RSBN1	1		52	0.02123	rs2636008	0.0005049		72	0.06906	rs12139293	0.007615
PHTF1	1		52	0.03477	rs2636008	0.0005049		79	0.122	rs1935836	0.01567
ACTR2	2		76	0.03936	rs17030083	0.0005278		87	0.28	rs6546144	0.01479
CLEC16A	16		329	0.000529	rs1646066	0.0005393		355	0.04626	rs16957854	0.001686
PRM3	16		174	0.0212	rs1646066	0.0005393		178	0.035	rs4550472	0.008606
TNP2	16		176	0.02067	rs1646066	0.0005393		181	0.04128	rs4550472	0.008606
SOCS1	16		190	0.001995	rs1646066	0.0005393		192	0.05671	rs4550472	0.008606
EFNA4	1		29	0.01022	rs11264318	0.0005605		37	0.332	rs6427137	0.01528
ADAM15	1		27	0.00843	rs11264318	0.0005605		35	0.47	rs6427137	0.01528
WWOX	16		31	0.01219	rs13332170	0.0005986		24	0.03376	rs17637309	0.01926
SPEF2	5		63	0.04053	rs10075764	0.000637		58	0.00665	rs11567711	0.0004745
IL7R	5		142	0.22	rs10075764	0.000637		165	0.00965	rs11567711	0.0004745
PINX1	8		210	0.02833	rs17152345	0.0006606		200	8e-06	rs17152571	1.46e-05
SOX7	8		53	0.01605	rs17152345	0.0006606		47	0.000212	rs2116095	0.0001026
DCST1	1		20	0.05283	rs7534162	0.0006878		26	0.474	rs6427137	0.01528
TMEM176A	7		4	0.00413	rs6980179	0.000715		6	0.226	rs17255736	0.00644
TMEM176B	7		4	0.00424	rs6980179	0.000715		6	0.265	rs17255736	0.00644
ABP1	7		5	0.00792	rs6980179	0.000715		5	0.904	rs2071514	0.5263
TCERG1	5		1	0.000761	rs10056189	0.0007313		1	0.135	rs10056189	0.1707
ZFP90	16		110	0.164	rs1467952	0.0007664		81	0.108	rs1170421	0.01647
SMPD3	16		62	0.262	rs1467952	0.0007664		73	0.639	rs6499178	0.1601
LHFP	13		7	0.03415	rs7996238	0.0008798		6	0.386	rs9576850	0.2092
SGCG	13		9	0.00277	rs1536723	0.000944		8	0.216	rs9510638	0.09932
ISCA2	14		3	0.00572	rs7148018	0.0009534		3	0.109	rs2302114	0.08934
NPC2	14		3	0.00577	rs7148018	0.0009534		3	0.122	rs2302114	0.08934
LTBP2	14		6	0.02477	rs7148018	0.0009534		6	0.269	rs2302114	0.08934
