# Supplementary material for: Gene-level association analysis of systemic sclerosis: A comparison of African-Americans and White populations
Source: PLoS One. 2018 Jan 2;13(1):e0189498. doi: 10.1371/journal.pone.0189498 (PMC5749683; doi:10.1371/journal.pone.0189498)
Supplement: S6 Table — (XLSX) [file pone.0189498.s006.xlsx]

## Sheet: known_genes_GWAS_WB
S6 Table. The comparison of results of the gene-level analysis for Whites and African Americans for the genes previously shown as associated with SSc risk in Whites, based on GWAS data
Gene	Chr	White_GWAS	# SNPs	P-value	Top SNP	SNP p-value	African American_GWAS	# SNPs	P-value	Top SNP	SNP p-value
IRF5	7		14	<1.00E-06	rs12531711	5.092e-10		25	0.236	rs1495461	0.0573
TNPO3	7		27	<1.00E-06	rs12531711	5.092e-10		50	0.22	rs11766495	0.04821
CSK	15		18	0.000189	rs2472304	2.231e-05		40	0.432	rs3803568	0.004992
BLK	8		50	0.000564	rs13277113	1.043e-05		79	0.514	rs11250139	0.02948
IRF8	16		50	0.00065	rs11642873	1.291e-05		117	0.861	rs870614	0.01786
STAT4	2		41	0.00399	rs10168266	0.0005632		80	0.162	rs13407419	0.01528
IL12RB1	19		24	0.01358	rs885683	0.002899		48	0.359	rs432392	0.02259
JAZF1	7		109	0.01541	rs1635852	1.054e-05		151	0.835	rs2158622	0.01184
ITGAM	16		19	0.01916	rs9937837	0.003268		46	0.213	rs3815801	0.04454
IL12A	3		33	0.01959	rs574808	0.001581		57	0.635	rs4680536	0.03997
PXK	3		22	0.02028	rs6445975	0.001439		51	0.876	rs3773010	0.1075
TYK2	19		25	0.02734	rs378395	0.01073		35	0.819	rs4539725	0.1344
CD247	1		80	0.02854	rs2056626	5.821e-06		107	0.09415	rs6668182	0.004966
TNIP1	5		76	0.03741	rs10036748	0.001354		119	0.06013	rs4526094	0.003331
IL12RB2	1		20	0.04867	rs10889687	0.0008622		42	0.889	rs11209045	0.06116
ATG5	6		52	0.07543	rs1475270	0.01397		81	0.01278	rs9384603	0.0007146
SCHIP1	3		96	0.10082	rs12108170	0.003897		187	0.91	rs4680514	0.05818
TNFAIP3	6		16	0.381	rs610604	0.07512		27	0.029	rs9494885	0.004081
DNASE1L3	3		24	0.522	rs3772989	0.09833		61	0.605	rs9848572	0.04036
Color coding
3' downstream
intronic
intergenic
5' upstream
