# Supplementary material for: Gene-level association analysis of systemic sclerosis: A comparison of African-Americans and White populations
Source: PLoS One. 2018 Jan 2;13(1):e0189498. doi: 10.1371/journal.pone.0189498 (PMC5749683; doi:10.1371/journal.pone.0189498)
Supplement: S7 Table — (XLSX) [file pone.0189498.s007.xlsx]

## Sheet: top_White_genes_andBlack_result
S7 Table. Top novel genes identified by the gene-level analysis of GWAS data in Whites, with the comparative results from GWAS in African Americans*
Gene	Chr	Whites_GWAS	# SNPs	P-value	Top SNP	SNP p-value	African American_GWAS	# SNPs	P-value	Top SNP	SNP p-value
TMEM175	4		19	3e-06	rs2290405	1.817e-06		32	0.3	rs11946340	0.02248
SLC26A1	4		15	6e-06	rs2290405	1.817e-06		27	0.481	rs3733350	0.06314
DGKQ	4		13	8e-06	rs2290405	1.817e-06		21	0.436	rs11736451	0.07317
*note a difference in GWAS platforms
Color coding
intronic
3' downstream
3' UTR
