# Supplementary material for: Gene-level association analysis of systemic sclerosis: A comparison of African-Americans and White populations
Source: PLoS One. 2018 Jan 2;13(1):e0189498. doi: 10.1371/journal.pone.0189498 (PMC5749683; doi:10.1371/journal.pone.0189498)
Supplement: S8 Table — (XLSX) [file pone.0189498.s008.xlsx]

## Sheet: top_genes_GWAS_B_and_W
S8 Table. The top genes identified in the gene-level analysis of GWAS data in African Americans, with the comparative results in Whites
Gene	Chr	African American_GWAS	# SNPs	P-value	Top SNP	SNP p-value	Whites_GWAS	# SNPs	P-value	Top SNP	SNP p-value
BCL11A	2		64	0.000341	rs2058703	0.0004008		35	0.151	rs2195086	0.01184
SFTPA1B-1	10		2	0.000343	rs1650169	0.01099		1	0.339	rs1650169	0.3143
SFTPA1-1	10		2	0.000352	rs1650169	0.01099		1	0.312	rs1650169	0.3143
SLC7A11	4		44	0.000458	rs1344976	1.094e-05		21	0.195	rs12510909	0.02172
GOLSYN	8		61	0.000459	rs1892759	0.0001405		43	0.521	rs2844234	0.08177
C5	9		36	0.000594	rs7021880	0.0005153		29	0.342	rs10818503	0.04737
PHF19	9		32	0.000684	rs1609810	0.0003095		9	0.127	rs881375	0.05508
MRPL17	11		47	0.000695	rs10769719	4.098e-05		40	0.263	rs10839592	0.008438
TRAF1	9		34	0.000795	rs1609810	0.0003095		16	0.302	rs881375	0.05508
EBAG9	8		36	0.000829	rs1892759	0.0001405		23	0.731	rs2844234	0.08177
SNAP91	6		65	0.00084	rs4706180	0.0002226		30	0.61	rs607259	0.01176
CHCHD6	3		52	0.000862	rs9872353	0.0003627		42	0.566	rs4624521	0.04656
Color coding
3' UTR
intergenic
intronic
3' downstream
5' upstream
