# Supplementary material for: Gene-level association analysis of systemic sclerosis: A comparison of African-Americans and White populations
Source: PLoS One. 2018 Jan 2;13(1):e0189498. doi: 10.1371/journal.pone.0189498 (PMC5749683; doi:10.1371/journal.pone.0189498)
Supplement: S10 Table — (XLSX) [file pone.0189498.s010.xlsx]

## Sheet: Top_B_Gwas_Ichip_gene_level
S10 Table. A catalogue of genes identified in African Americans' gene-level analysis of either GWAS or Immunochip data
Gene	Chr	African American_GWAS	# SNPs	P-value	Top SNP	SNP p-value	African American_Ichip	# SNPs	P-value	Top SNP	SNP p-value
BCL11A	2		64	0.000341	rs2058703	0.0004008		7	0.05718	rs76674	0.02014
SFTPA1B-1	10		2	0.000343	rs1650169	0.01099		-	-	-	-
SFTPA1-1	10		2	0.000352	rs1650169	0.01099		-	-	-	-
SLC7A11	4		44	0.000458	rs1344976	1.094e-05		-	-	-	-
GOLSYN	8		61	0.000459	rs1892759	0.0001405		-	-	-	-
C5	9		36	0.000594	rs7021880	0.0005153		127	0.00377	rs1008382	0.000132
PHF19	9		32	0.000684	rs1609810	0.0003095		74	0.000809	rs1008382	0.000132
MRPL17	11		47	0.000695	rs10769719	4.098e-05		-	-	-	-
TRAF1	9		34	0.000795	rs1609810	0.0003095		87	0.00182	rs1008382	0.000132
EBAG9	8		36	0.000829	rs1892759	0.0001405		-	-	-	-
SNAP91	6		65	0.00084	rs4706180	0.0002226		4	0.06901	rs6928830	0.02991
CHCHD6	3		52	0.000862	rs9872353	0.0003627		3	0.04119	rs6808890	0.04661
CLEC16A	16		117	0.0028	rs9925833	0.001055		329	0.000529	rs1646066	0.0005393
ABCB4	7		125	0.00932	rs17149606	0.0003102		24	0.000577	rs17149601	0.0002165
SCN2B	11		63	0.02622	rs7934994	0.001913		4	1.5e-05	rs868344	0.004041
MRPL28	16		23	0.0471	rs758033	0.00273		1	6.2e-05	rs743961	6.72e-05
TMEM8	16		26	0.06021	rs758033	0.00273		1	6.2e-05	rs743961	6.72e-05
SCN4B	11		86	0.06575	rs7934994	0.001913		4	1.2e-05	rs868344	0.004041
PLCG2	16		186	0.112	rs7194456	0.003919		5	0.000497	rs4325546	0.003149
UNC5C	4		243	0.274	rs7697199*	7.475e-05		8	0.000122	rs7697199*	6.2e-05
DECR2	16		22	0.315	rs7206329	0.06112		1	7.5e-05	rs743961	6.72e-05
NME4	16		21	0.372	rs7206329	0.06112		1	6.9e-05	rs743961	6.72e-05
TCERG1	5		66	0.431	rs10056189*	0.001036		1	0.000761	rs10056189*	0.0007313
RAB11FIP3	16		32	0.561	rs3785303	0.07161		2	0.000296	rs743961	6.72e-05
*The slight p-value variation is explained by the QC procedures that eliminated different number of individuals from the Immunochip versus GWAS analysis
