# Supplementary material for: Gene-level association analysis of systemic sclerosis: A comparison of African-Americans and White populations
Source: PLoS One. 2018 Jan 2;13(1):e0189498. doi: 10.1371/journal.pone.0189498 (PMC5749683; doi:10.1371/journal.pone.0189498)
Supplement: S11 Table — (XLSX) [file pone.0189498.s011.xlsx]

## Sheet: Top_B_GWAS_Ichip_SNP_level
S11 Table. A catalogue of genes identified in African Americans as harboring SNPs at p<10-3 in either GWAS or Immunochip data
Gene	Chr	African American_GWAS	# SNPs	P-value	Top SNP	SNP p-value	African American_Ichip	# SNPs	P-value	Top SNP	SNP p-value
IKZF2	2		86	0.04415	rs10186029	1.203e-06		6	0.04131	rs1871944	0.004489
ANGPTL5	11		37	0.00676	rs12363310	4.026e-06		1	0.168	rs10501992	0.1627
KIAA1377	11		47	0.134	rs12363310	4.026e-06		-	-	-	-
GTF2H5	6		27	0.01615	rs644637	5.296e-06		1	0.477	rs11756587	0.4786
SERAC1	6		50	0.06673	rs644637	5.296e-06		1	0.495	rs11756587	0.4786
SLC7A11	4		44	0.000458	rs1344976	1.094e-05		-	-	-	-
ST8SIA1	12		74	0.004048	rs1160783	1.64e-05		-	-	-	-
FTO	16		237	0.18	rs9921255	2.299e-05		14	0.658	rs1421092	0.09531
ZNF648	1		33	0.01837	rs6695585	2.43e-05		2	0.796	rs12562691	0.6422
ODZ4	11		445	0.237	rs1790555	3.838e-05		20	0.388	rs12279388	0.07074
C10orf27	10		113	0.02431	rs2994241	3.86e-05		2	0.325	rs10999537	0.4383
ADAMTS14	10		155	0.114	rs2994241	3.86e-05		2	0.317	rs10999537	0.4383
MRPL17	11		47	0.000695	rs10769719	4.098e-05		-	-	-	-
OR2AG2	11		50	0.01283	rs10769719	4.098e-05		2	0.195	rs11603975	0.07506
MAN1A1	6		98	0.03979	rs1012509	4.159e-05		4	0.816	rs6939774	0.3482
C6orf60	6		92	0.07098	rs1012509	4.159e-05		2	0.907	rs2295709	0.6749
SUCLG2	3		150	0.00261	rs9824834	4.514e-05		6	0.357	rs17046803	0.03193
SLC39A12	10		97	0.154	rs2488151	5.016e-05		4	0.59	rs7099037	0.3064
RGMB	5		28	0.0026	rs2662256	5.407e-05		-	-	-	-
C1orf94	1		63	0.03507	rs1564276	7.021e-05		2	0.02418	rs771122	0.009666
CSMD2	1		353	0.201	rs1564276	7.021e-05		4	0.00341	rs527315	0.00737
UNC5C	4		243	0.274	rs7697199	7.475e-05		8	0.000122	rs7697199	6.2e-05
UNC5C	4		243	0.274	rs7697199	7.475e-05		8	0.000122	rs7697199	6.2e-05
ELMOD1	11		75	0.101	rs6588972	7.826e-05		2	0.537	rs479193	0.2799
LOC643923	11		45	0.108	rs6588972	7.826e-05		1	0.287	rs479193	0.2799
PCP4	21		115	0.02785	rs760149	8.26e-05		2	0.944	rs11910923	0.7729
ULK4	3		131	0.06463	rs17056863	8.762e-05		4	0.00924	rs9852991	0.008448
EXOC2	6		140	0.322	rs13205238	9.603e-05		21	0.382	rs7761186	0.03964
GRID1	10		315	0.523	rs2607842	9.69e-05		15	0.141	rs2353275	0.0001943
GRID1	10		315	0.523	rs2607842	9.69e-05		15	0.141	rs2353275	0.0001943
KIF26A	14		31	0.10068	rs1547350	9.726e-05		1	0.703	rs12879965	0.7246
NMT2	10		71	0.05474	rs41405548	0.000101		4	0.243	rs10906829	0.05368
RPP38	10		42	0.08584	rs41405548	0.000101		3	0.221	rs10906829	0.05368
C10orf111	10		41	0.08762	rs41405548	0.000101		3	0.209	rs10906829	0.05368
ACBD7	10		49	0.116	rs41405548	0.000101		3	0.241	rs10906829	0.05368
OLAH	10		54	0.154	rs41405548	0.000101		3	0.239	rs10906829	0.05368
ITM2B	13		24	0.001025	rs3809328	0.0001109		1	0.00285	rs9534986	0.002872
KCNU1	8		42	0.01855	rs10503996	0.0001112		1	0.05885	rs10101721	0.06008
FKSG2	8		18	0.0244	rs10503996	0.0001112		-	-	-	-
IBTK	6		46	0.001471	rs9449437	0.0001158		2	0.508	rs530562	0.4942
MAP3K4	6		72	0.04682	rs9355861	0.0001172		4	0.03128	rs647923	0.04043
C15orf41	15		126	0.06127	rs16963383	0.0001175		6	0.385	rs2054016	0.1275
GALNT2	1		173	0.442	rs11122300	0.0001189		5	0.454	rs11585739	0.1299
EFNA1	1		28	0.00588	rs6665822	0.0001221		45	0.00734	rs6665822	0.0003368
EFNA1	1		28	0.00588	rs6665822	0.0001221		45	0.00734	rs6665822	0.0003368
RAG1AP1	1		28	0.00674	rs6665822	0.0001221		45	0.00829	rs6665822	0.0003368
RAG1AP1	1		28	0.00674	rs6665822	0.0001221		45	0.00829	rs6665822	0.0003368
DPM3	1		28	0.00688	rs6665822	0.0001221		44	0.0078	rs6665822	0.0003368
DPM3	1		28	0.00688	rs6665822	0.0001221		44	0.0078	rs6665822	0.0003368
EFNA3	1		35	0.01448	rs6665822	0.0001221		37	0.00711	rs6665822	0.0003368
EFNA3	1		35	0.01448	rs6665822	0.0001221		37	0.00711	rs6665822	0.0003368
KRTCAP2	1		27	0.0225	rs6665822	0.0001221		35	0.06297	rs6665822	0.0003368
KRTCAP2	1		27	0.0225	rs6665822	0.0001221		35	0.06297	rs6665822	0.0003368
TRIM46	1		28	0.05992	rs6665822	0.0001221		34	0.10316	rs6665822	0.0003368
TRIM46	1		28	0.05992	rs6665822	0.0001221		34	0.10316	rs6665822	0.0003368
PSME4	2		51	0.179	rs7569954	0.0001357		1	0.916	rs1232	0.9161
GOLSYN	8		61	0.000459	rs1892759	0.0001405		-	-	-	-
EBAG9	8		36	0.000829	rs1892759	0.0001405		-	-	-	-
TM2D3	15		34	0.218	rs708394	0.000141		1	0.432	rs9635431	0.4243
TARSL2	15		43	0.252	rs708394	0.000141		1	0.438	rs9635431	0.4243
SPHK1	17		22	0.04039	rs11077815	0.0001471		-	-	-	-
UBE2O	17		37	0.04279	rs11077815	0.0001471		-	-	-	-
PRPSAP1	17		44	0.238	rs11077815	0.0001471		-	-	-	-
EPHX2	8		99	0.03607	rs7341557	0.0001512		-	-	-	-
C20orf7	20		46	0.132	rs8124299	0.0001546		-	-	-	-
ESF1	20		57	0.246	rs8124299	0.0001546		-	-	-	-
NRG3	10		502	0.02221	rs10885506	0.0001576		17	0.00825	rs10884056	0.01778
APOL3	22		72	0.123	rs13056820	0.0001765		4	0.122	rs80580	0.08496
APOL4	22		72	0.259	rs13056820	0.0001765		4	0.121	rs80580	0.08496
LOC26010	2		121	0.04294	rs1975583	0.0001783		8	0.0788	rs7598349	0.03642
GPR98	5		199	0.143	rs4916831	0.0001835		4	0.555	rs11953174	0.2982
C9orf102	9		39	0.01645	rs678244	0.0001884		2	0.564	rs10985233	0.4228
FAM48A	13		41	0.07936	rs1208131	0.000189		-	-	-	-
CSNK1A1L	13		35	0.275	rs1208131	0.000189		-	-	-	-
WFDC6	20		49	0.02202	rs6017588	0.00019		-	-	-	-
SPINLW1	20		54	0.02462	rs6017588	0.00019		-	-	-	-
SPINT3	20		49	0.03161	rs6017588	0.00019		-	-	-	-
WFDC2	20		45	0.04501	rs6017588	0.00019		21	0.385	rs4812900	0.07012
LRRC6	8		38	0.01645	rs10956678	0.0001904		-	-	-	-
TMEM71	8		29	0.01968	rs10956678	0.0001904		1	0.07899	rs2433051	0.0793
ETNK1	12		54	0.248	rs17341505	0.0001905		-	-	-	-
CDCA7L	7		105	0.123	rs10238945	0.0001935		3	0.624	rs9638793	0.4009
DNAH11	7		298	0.409	rs10238945	0.0001935		10	0.813	rs4722048	0.1912
MYO3B	2		313	0.437	rs6729519	0.0001963		5	0.00785	rs17279667	0.003664
GPAM	10		54	0.00147	rs2277207	0.0001994		3	0.241	rs2792743	0.09711
UNC13B	9		62	0.297	rs7851161	0.0002003		1	0.278	rs555244	0.2951
MDS1	3		226	0.08412	rs1918966	0.0002087		7	0.01639	rs1918969	0.002872
P2RY2	11		43	0.206	rs7103608	0.0002138		8	0.407	rs11603160	0.04503
P2RY6	11		31	0.264	rs7103608	0.0002138		7	0.576	rs12803970	0.1843
SNAP91	6		65	0.00084	rs4706180	0.0002226		4	0.06901	rs6928830	0.02991
PRSS35	6		49	0.00138	rs4706180	0.0002226		3	0.0676	rs6928830	0.02991
BANF2	20		65	0.462	rs16999625	0.0002232		1	0.371	rs2618599	0.3391
INADL	1		195	0.01798	rs7515090	0.0002265		7	0.293	rs12749061	0.09629
ERBB4	2		458	0.207	rs16848535	0.0002268		14	0.394	rs16848106	0.01727
CNTN3	3		134	0.186	rs6549614	0.0002285		2	0.00603	rs7430259	0.00812
NID1	1		84	0.06845	rs11590845	0.0002301		1	0.984	rs16833131	0.9857
MAST4	5		279	0.01665	rs33716	0.0002329		12	0.535	rs4700148	0.1626
NTRK2	9		175	0.115	rs1619120	0.0002348		19	0.457	rs2277192	0.03579
PAN3	13		45	0.2	rs7995100	0.0002366		19	0.01381	rs7995813	0.001291
FLT1	13		97	0.459	rs7995100	0.0002366		44	0.08053	rs7995813	0.001291
KLK6	19		75	0.00518	rs2664152	0.0002396		2	0.01306	rs8101572	0.003168
KLK5	19		73	0.02011	rs2664152	0.0002396		2	0.01309	rs8101572	0.003168
KLK4	19		58	0.06698	rs2664152	0.0002396		2	0.0122	rs8101572	0.003168
KLK2	19		66	0.112	rs2664152	0.0002396		2	0.01257	rs8101572	0.003168
FLJ23834	7		95	0.02834	rs396600	0.0002408		4	0.168	rs734787	0.0623
CRHR1	17		40	0.00726	rs242943	0.000246		7	0.06404	rs17689966	0.01188
IMP5	17		30	0.01015	rs242943	0.000246		8	0.09578	rs17689966	0.01188
MAPT	17		64	0.02658	rs242943	0.000246		18	0.444	rs3785883	0.1597
MGAT5B	17		91	0.09229	rs563079	0.0002586		4	0.67	rs1867464	0.2885
SYT17	16		98	0.03618	rs3785351	0.0002664		-	-	-	-
GC	4		45	0.05028	rs1352845	0.0002689		1	0.395	rs395371	0.3843
METAP2	12		57	0.00333	rs301013	0.0002691		-	-	-	-
USP44	12		55	0.02346	rs301013	0.0002691		-	-	-	-
NFATC2	20		158	0.237	rs6067758	0.0002832		11	0.33	rs17728712	0.03288
SLC39A11	17		315	0.264	rs891688	0.0002867		12	0.488	rs4969044	0.04492
FAM19A1	3		238	0.122	rs17047430	0.0002924		12	0.494	rs1388507	0.1015
MAML2	11		265	0.313	rs4753192	0.0002932		15	0.05537	rs4753192	0.0005024
MAML2	11		265	0.313	rs4753192	0.0002932		15	0.05537	rs4753192	0.0005024
CR2	1		45	0.05374	rs2182909	0.000295		42	0.01972	rs2182909	0.0002723
CR2	1		45	0.05374	rs2182909	0.000295		42	0.01972	rs2182909	0.0002723
CR1	1		59	0.108	rs2182909	0.000295		76	0.06739	rs2182909	0.0002723
CR1	1		59	0.108	rs2182909	0.000295		76	0.06739	rs2182909	0.0002723
CHCHD9	9		48	0.05107	rs1987186	0.0003012		-	-	-	-
SDK1	7		406	0.617	rs608438	0.0003035		15	0.771	rs9639711	0.05404
RXRA	9		47	0.316	rs3118546	0.0003057		1	0.517	rs10881582	0.5504
RAB3GAP2	1		55	0.01456	rs12026681	0.0003072		-	-	-	-
OR2AG1	11		49	0.05838	rs949901	0.0003092		2	0.197	rs11603975	0.07506
PHF19	9		32	0.000684	rs1609810	0.0003095		74	0.000809	rs1008382	0.000132
PHF19	9		32	0.000684	rs1609810	0.0003095		74	0.000809	rs1008382	0.000132
TRAF1	9		34	0.000795	rs1609810	0.0003095		87	0.00182	rs1008382	0.000132
TRAF1	9		34	0.000795	rs1609810	0.0003095		87	0.00182	rs1008382	0.000132
TRAF1	9		34	0.000858	rs1609810	0.0003095		87	0.00182	rs1008382	0.000132
PSMD5	9		30	0.01217	rs1609810	0.0003095		51	0.03691	rs1609810	0.0002812
PSMD5	9		30	0.01217	rs1609810	0.0003095		51	0.03691	rs1609810	0.0002812
ABCB4	7		125	0.00932	rs17149606	0.0003102		24	0.000577	rs17149601	0.0002165
ABCB4	7		125	0.00932	rs17149606	0.0003102		24	0.000577	rs17149601	0.0002165
CROT	7		97	0.01235	rs17149606	0.0003102		26	0.00155	rs17149601	0.0002165
CROT	7		97	0.01235	rs17149606	0.0003102		26	0.00155	rs17149601	0.0002165
ZCCHC14	16		43	0.02083	rs12932271	0.0003134		1	0.414	rs7204722	0.4078
DDX10	11		69	0.182	rs17108567	0.000332		3	0.41	rs17695477	0.1653
TSHZ3	19		69	0.00896	rs1982933	0.0003327		5	0.02028	rs17583023	0.007466
KIAA0556	16		66	0.00368	rs9929450	0.0003329		1	0.564	rs4787965	0.5699
CSMD1	8		2125	0.776	rs2627515	0.0003362		79	0.56	rs2554602	0.05172
ERG	21		232	0.273	rs2836524	0.0003408		5	0.531	rs2836448	0.1392
POLE3	9		56	0.02591	rs10817488	0.0003442		3	0.132	rs752757	0.1131
HDHD3	9		62	0.02723	rs10817488	0.0003442		3	0.184	rs752757	0.1131
ALAD	9		60	0.02882	rs10817488	0.0003442		3	0.163	rs752757	0.1131
BSPRY	9		70	0.03949	rs10817488	0.0003442		3	0.171	rs752757	0.1131
C9orf43	9		54	0.04052	rs10817488	0.0003442		2	0.253	rs1139488	0.114
WDR31	9		72	0.146	rs10817488	0.0003442		2	0.273	rs752757	0.1131
FAM19A5	22		251	0.478	rs131030	0.0003468		19	0.728	rs5771965	0.1071
DEFB127	20		40	0.01931	rs6133348	0.0003505		-	-	-	-
DEFB126	20		39	0.01991	rs6133348	0.0003505		-	-	-	-
DEFB128	20		37	0.02263	rs6133348	0.0003505		-	-	-	-
DEFB125	20		26	0.0886	rs6133348	0.0003505		-	-	-	-
LDLRAD3	11		223	0.212	rs995328	0.0003515		2	0.746	rs10768191	0.5071
PARVA	11		135	0.203	rs11022340	0.0003583		7	0.786	rs2114391	0.0764
MICALCL	11		128	0.378	rs11022340	0.0003583		-	-	-	-
C20orf30	20		29	0.03119	rs261355	0.0003599		-	-	-	-
SLC23A2	20		98	0.10885	rs261355	0.0003599		4	0.03844	rs6076740	0.03783
SLC10A7	4		82	0.02744	rs2356940	0.0003611		4	0.664	rs1991979	0.2514
CDC42EP3	2		66	0.06781	rs17463383	0.0003614		1	0.843	rs10195538	0.8358
CHCHD6	3		52	0.000862	rs9872353	0.0003627		3	0.04119	rs6808890	0.04661
COL27A1	9		194	0.276	rs1991707	0.0003694		6	0.23	rs1982850	0.07386
ATP12A	13		82	0.405	rs943051	0.0003742		1	0.446	rs3783061	0.4585
CPO	2		48	0.282	rs1006389	0.0003748		1	0.165	rs17458287	0.1604
PTCD2	5		18	0.0064	rs7734699	0.000378		2	0.365	rs7445013	0.2019
MRPS27	5		40	0.02894	rs7734699	0.000378		-	-	-	-
TRPV3	17		83	0.153	rs2279567	0.0003781		2	0.358	rs12944105	0.1524
SPATA22	17		69	0.158	rs2279567	0.0003781		1	0.143	rs12944105	0.1524
ASPA	17		70	0.206	rs2279567	0.0003781		1	0.153	rs12944105	0.1524
PRKCE	2		344	0.46	rs6544852	0.0003782		21	0.255	rs938659	0.003648
LCE1A	1		31	0.01385	rs7549803	0.0003818		36	0.05296	rs7549803	0.0002182
LCE1A	1		31	0.01385	rs7549803	0.0003818		36	0.05296	rs7549803	0.0002182
LCE1B	1		30	0.05133	rs7549803	0.0003818		55	0.139	rs7549803	0.0002182
LCE1B	1		30	0.05133	rs7549803	0.0003818		55	0.139	rs7549803	0.0002182
LCE1F	1		50	0.0572	rs7549803	0.0003818		95	0.0657	rs7549803	0.0002182
LCE1F	1		50	0.0572	rs7549803	0.0003818		95	0.0657	rs7549803	0.0002182
LCE1E	1		47	0.07699	rs7549803	0.0003818		89	0.0821	rs7549803	0.0002182
LCE1E	1		47	0.07699	rs7549803	0.0003818		89	0.0821	rs7549803	0.0002182
LCE1C	1		38	0.08587	rs7549803	0.0003818		69	0.128	rs7549803	0.0002182
LCE1C	1		38	0.08587	rs7549803	0.0003818		69	0.128	rs7549803	0.0002182
KPRP	1		65	0.09199	rs7549803	0.0003818		128	0.119	rs7549803	0.0002182
KPRP	1		65	0.09199	rs7549803	0.0003818		128	0.119	rs7549803	0.0002182
LCE1D	1		41	0.101	rs7549803	0.0003818		78	0.123	rs7549803	0.0002182
LCE1D	1		41	0.101	rs7549803	0.0003818		78	0.123	rs7549803	0.0002182
DECR1	8		30	0.00479	rs1805818	0.0003821		-	-	-	-
NBN	8		40	0.0135	rs1805818	0.0003821		1	0.391	rs13312971	0.3918
OSGIN2	8		38	0.05119	rs1805818	0.0003821		2	0.68	rs13312971	0.3918
EXOC6	10		173	0.04843	rs2497339	0.0003908		3	0.281	rs835259	0.1426
PDE1A	2		143	0.08636	rs12468743	0.0003934		11	0.108	rs4091077	0.004561
BCL11A	2		64	0.000341	rs2058703	0.0004008		7	0.05718	rs76674	0.02014
CHL1	3		160	0.109	rs11721252	0.0004134		3	0.04661	rs402356	0.009007
LHFP	13		175	0.424	rs7996238	0.0004171		7	0.03415	rs7996238	0.0008798
LHFP	13		175	0.424	rs7996238	0.0004171		7	0.03415	rs7996238	0.0008798
SLC2A13	12		160	0.01846	rs6581439	0.0004214		315	0.137	rs11564118	0.003671
COPE	19		28	0.00556	rs1468460	0.0004215		-	-	-	-
GDF1	19		27	0.01344	rs1468460	0.0004215		-	-	-	-
LASS1	19		27	0.01388	rs1468460	0.0004215		-	-	-	-
DDX49	19		22	0.02194	rs1468460	0.0004215		-	-	-	-
HOMER3	19		22	0.02524	rs1468460	0.0004215		-	-	-	-
UPF1	19		25	0.03452	rs1468460	0.0004215		-	-	-	-
CES1	16		55	0.03833	rs6499786	0.000422		3	0.105	rs7187404	0.03165
CES7	16		66	0.09855	rs6499786	0.000422		2	0.09652	rs7187404	0.03165
ATOH1	4		47	0.04906	rs12643691	0.0004228		1	0.288	rs4129537	0.2999
HMGCS2	1		72	0.274	rs17838168	0.0004236		2	0.471	rs666930	0.2336
NBPF7	1		42	0.331	rs17838168	0.0004236		1	0.67	rs1052972	0.666
REG4	1		53	0.352	rs17838168	0.0004236		1	0.66	rs1052972	0.666
GTF3C1	16		39	0.00575	rs16976842	0.0004265		15	0.0489	rs9935898	0.003279
TMOD2	15		42	0.0079	rs28555597	0.0004277		-	-	-	-
LYSMD2	15		41	0.00899	rs28555597	0.0004277		-	-	-	-
SCG3	15		45	0.01343	rs28555597	0.0004277		-	-	-	-
PREP	6		57	0.246	rs17065726	0.0004282		-	-	-	-
SLC38A1	12		67	0.02181	rs7980775	0.0004352		1	0.58	rs2289768	0.5915
DKK3	11		89	0.06383	rs6485416	0.0004372		2	0.502	rs2279566	0.2435
ALPK2	18		122	0.134	rs11152086	0.0004384		11	0.08606	rs6566969	0.04663
DCST1	1		39	0.09349	rs7534162	0.0004427		20	0.05283	rs7534162	0.0006878
DCST1	1		39	0.09349	rs7534162	0.0004427		20	0.05283	rs7534162	0.0006878
ADAM15	1		34	0.108	rs7534162	0.0004427		27	0.00843	rs11264318	0.0005605
ADAM15	1		34	0.108	rs7534162	0.0004427		27	0.00843	rs11264318	0.0005605
EFNA4	1		33	0.138	rs7534162	0.0004427		29	0.01022	rs11264318	0.0005605
EFNA4	1		33	0.138	rs7534162	0.0004427		29	0.01022	rs11264318	0.0005605
RUNX1T1	8		30	0.04025	rs10093292	0.000444		1	0.292	rs7825620	0.3029
RNASEH2B	13		57	0.172	rs9591380	0.0004455		1	0.656	rs17075142	0.6519
ITGA11	15		118	0.243	rs898582	0.0004493		4	0.321	rs11630897	0.2013
VAPB	20		67	0.06944	rs6026308	0.0004494		1	0.517	rs6026273	0.5089
APCDD1L	20		68	0.17	rs6026308	0.0004494		1	0.503	rs6026273	0.5089
SGCZ	8		638	0.753	rs1457223	0.00045		18	0.02141	rs17119539	0.01693
CXCR4	2		30	0.111	rs6707117	0.0004501		4	0.00347	rs11890513	0.006309
PCDH1	5		61	0.00861	rs166040	0.0004606		4	0.02235	rs248512	0.006262
GPATCH2	1		71	0.109	rs11805706	0.0004642		-	-	-	-
EXOSC8	13		21	0.02126	rs9547715	0.0004671		-	-	-	-
ALG5	13		39	0.09349	rs9547715	0.0004671		-	-	-	-
CDYL2	16		124	0.06726	rs7190322	0.0004681		8	0.02619	rs2060860	0.04787
CCDC121	2		32	0.03906	rs11692692	0.0004683		2	0.308	rs2068834	0.2872
ZNF512	2		34	0.04424	rs11692692	0.0004683		2	0.318	rs2068834	0.2872
SLC4A1AP	2		29	0.05516	rs11692692	0.0004683		1	0.279	rs2068834	0.2872
SUPT7L	2		29	0.08437	rs11692692	0.0004683		1	0.272	rs2068834	0.2872
GPN1	2		36	0.104	rs11692692	0.0004683		1	0.281	rs2068834	0.2872
CELSR1	22		121	0.212	rs4823852	0.0004684		13	0.894	rs3788727	0.2172
RADIL	7		54	0.03152	rs17135128	0.0004719		3	0.314	rs6951799	0.1151
KIAA0415	7		15	0.09449	rs17135128	0.0004719		-	-	-	-
FOXK1	7		36	0.182	rs17135128	0.0004719		-	-	-	-
RB1	13		63	0.01744	rs9332281	0.0004798		-	-	-	-
MARK3	14		44	0.03047	rs8015712	0.0004825		25	0.62	rs7158822	0.02879
BLOC1S3	19		24	0.03635	rs12460985	0.0004933		1	0.838	rs16979703	0.8495
EXOC3L2	19		23	0.04551	rs12460985	0.0004933		-	-	-	-
NKPD1	19		26	0.05373	rs12460985	0.0004933		1	0.844	rs16979703	0.8495
TRAPPC6A	19		29	0.05451	rs12460985	0.0004933		1	0.875	rs16979703	0.8495
CTNNA2	2		620	0.206	rs2974139	0.0004956		17	0.799	rs11126740	0.07069
NOBOX	7		32	0.07614	rs6957602	0.0004963		-	-	-	-
TPK1	7		118	0.164	rs6957602	0.0004963		6	0.07872	rs6954142	0.01921
MED13L	12		92	0.02675	rs11067981	0.000497		5	0.03813	rs17580942	0.001502
A2BP1	16		1470	0.761	rs8044409	0.0004971		64	0.445	rs8047363	0.01442
CR1L	1		43	0.157	rs17046685	0.000498		34	0.426	rs11118410	0.059
A4GALT	22		61	0.03804	rs135106	0.0004981		-	-	-	-
CYB5R3	22		47	0.122	rs135106	0.0004981		1	0.588	rs3091344	0.574
SH2D4B	10		124	0.02038	rs7078901	0.0005139		4	0.183	rs11185982	0.06579
LRRC7	1		95	0.259	rs6663915	0.000515		7	0.00909	rs11579093	0.001104
C5	9		36	0.000594	rs7021880	0.0005153		127	0.00377	rs1008382	0.000132
C5	9		36	0.000594	rs7021880	0.0005153		127	0.00377	rs1008382	0.000132
COL13A1	10		210	0.2	rs12779503	0.0005162		8	0.66	rs4746003	0.1407
HDAC9	7		294	0.04149	rs726805	0.0005166		17	0.337	rs17150238	0.1015
KPNA3	13		51	0.02102	rs9535333	0.0005216		-	-	-	-
OAF	11		47	0.10715	rs513638	0.0005221		3	0.334	rs508205	0.1631
TRIM29	11		48	0.14	rs513638	0.0005221		2	0.328	rs508205	0.1631
FAT4	4		130	0.0328	rs13146586	0.0005262		7	0.06869	rs1506366	0.03299
DSEL	18		51	0.00149	rs1351407	0.0005387		2	0.513	rs2127771	0.2542
SCN3A	2		51	0.119	rs10930150	0.0005425		3	0.603	rs17829596	0.3131
C10orf129	10		47	0.02267	rs601746	0.0005447		2	0.62	rs17453729	0.6278
ACVR1	2		48	0.173	rs12936	0.0005573		3	0.524	rs3738927	0.221
CENTG2	2		172	0.177	rs2873308	0.0005581		6	0.35	rs13025591	0.06054
TINAG	6		70	0.103	rs243815	0.0005597		1	0.834	rs1508641	0.8279
NOL10	2		73	0.02794	rs1728143	0.0005602		4	0.02288	rs2357649	0.008735
ASB13	10		68	0.253	rs11596406	0.0005603		2	0.07735	rs4750519	0.06745
C10orf18	10		85	0.505	rs11596406	0.0005603		-	-	-	-
AIFM3	22		55	0.09214	rs2073598	0.0005605		3	0.921	rs2541953	0.5251
LZTR1	22		58	0.116	rs2073598	0.0005605		3	0.908	rs2541953	0.5251
SLC7A4	22		58	0.15	rs2073598	0.0005605		2	0.802	rs2541953	0.5251
P2RX6	22		63	0.19	rs2073598	0.0005605		3	0.917	rs2541953	0.5251
THAP7	22		53	0.218	rs2073598	0.0005605		3	0.902	rs2541953	0.5251
DDR2	1		92	0.04373	rs7516390	0.0005617		13	0.237	rs881127	0.09811
CNTN5	11		698	0.632	rs1216175	0.0005651		21	0.954	rs10892901	0.237
ELF3	1		56	0.195	rs9427477	0.0005653		3	0.293	rs2819376	0.1243
NIBP	8		273	0.325	rs4236871	0.0005719		9	0.943	rs7007245	0.2337
EGFR	7		148	0.501	rs17584903	0.0005815		6	0.394	rs7785313	0.05727
RAB22A	20		54	0.181	rs6128327	0.0005817		-	-	-	-
VAPA	18		97	0.181	rs11665575	0.0005825		2	0.762	rs676725	0.546
TXNDC2	18		63	0.292	rs11665575	0.0005825		1	0.368	rs4485437	0.341
EPHB2	1		127	0.285	rs12086772	0.0005841		4	0.35	rs10917279	0.08881
FLJ16165	19		44	0.121	rs8111996	0.0005862		-	-	-	-
PAK4	19		43	0.172	rs8111996	0.0005862		-	-	-	-
SFTPD	10		50	0.009	rs7072441	0.0005875		1	0.247	rs2475755	0.2415
ZP4	1		51	0.241	rs7520520	0.0005914		-	-	-	-
RYR2	1		425	0.323	rs7520520	0.0005914		12	0.721	rs489969	0.07141
GSX1	13		56	0.01716	rs1231054	0.0005921		1	0.385	rs7992866	0.3662
AP3B1	5		79	0.01697	rs252782	0.0005943		6	0.00332	rs252792	0.001464
PRKCA	17		287	0.06963	rs7225164	0.0005943		6	0.212	rs4644888	0.01636
PPP1R9B	17		54	0.104	rs3809762	0.0005978		-	-	-	-
PDK2	17		50	0.162	rs3809762	0.0005978		1	0.765	rs16948609	0.7427
ITGA3	17		59	0.172	rs3809762	0.0005978		1	0.731	rs16948609	0.7427
SAMD14	17		51	0.178	rs3809762	0.0005978		-	-	-	-
RGS7	1		339	0.289	rs17696815	0.0006014		6	0.267	rs10802909	0.0438
CNTN4	3		689	0.658	rs9849609	0.0006021		18	0.328	rs1666349	0.01989
PELI2	14		109	0.528	rs10483656	0.0006109		3	0.348	rs12877991	0.1732
TCERG1L	10		230	0.00214	rs2033790	0.0006153		6	0.388	rs7075041	0.1667
SHROOM3	4		189	0.03862	rs4563521	0.0006158		10	0.10591	rs13121538	0.003454
IL4R	16		55	0.04634	rs1805010	0.0006164		19	0.349	rs2214537	0.02011
ADAM12	10		355	0.105	rs11244813	0.000619		7	0.00586	rs10901582	0.004256
ASPRV1	2		28	0.02479	rs6756513	0.0006211		1	0.806	rs7349311	0.7937
MXD1	2		34	0.03429	rs6756513	0.0006211		1	0.79	rs7349311	0.7937
RY1	2		34	0.06127	rs6756513	0.0006211		1	0.808	rs7349311	0.7937
P2RX2	12		39	0.377	rs11146953	0.0006224		2	0.831	rs7399205	0.5727
POLE	12		59	0.432	rs11146953	0.0006224		3	0.956	rs7399205	0.5727
PHACTR2	6		158	0.545	rs12191296	0.0006242		3	0.795	rs12199775	0.635
ZC3HC1	7		37	0.173	rs13245505	0.0006268		-	-	-	-
KIAA0265	7		47	0.234	rs13245505	0.0006268		-	-	-	-
IGF2	11		36	0.05692	rs7924316	0.0006292		29	0.358	rs7115640	0.02645
INS-IGF2	11		32	0.0732	rs7924316	0.0006292		41	0.464	rs7115640	0.02645
INS	11		31	0.07358	rs7924316	0.0006292		41	0.427	rs7115640	0.02645
IGF2AS	11		29	0.11	rs7924316	0.0006292		26	0.266	rs7115640	0.02645
TH	11		36	0.117	rs7924316	0.0006292		56	0.369	rs7115640	0.02645
CDH13	16		1214	0.386	rs8054283	0.000634		31	0.116	rs11646484	0.01425
TMTC2	12		176	0.854	rs17010710	0.0006354		1	0.609	rs10862520	0.6099
LARGE	22		410	0.329	rs724775	0.0006427		8	0.522	rs16993330	0.09945
PCOLCE2	3		49	0.0598	rs2707982	0.0006467		-	-	-	-
C9orf5	9		55	0.103	rs523340	0.0006497		4	0.07491	rs4978774	0.005538
C9orf4	9		54	0.124	rs523340	0.0006497		3	0.01649	rs4978774	0.005538
ATXN1	6		344	0.167	rs13219866	0.0006507		35	0.187	rs10456788	0.01145
NELL1	11		556	0.669	rs1791862	0.0006575		13	0.385	rs1531005	0.01751
KSR2	12		368	0.292	rs816207	0.0006597		11	0.945	rs2393372	0.3658
DZIP1L	3		43	0.00257	rs405265	0.0006653		-	-	-	-
A4GNT	3		26	0.01656	rs405265	0.0006653		-	-	-	-
LOC644928	1		50	0.111	rs4912296	0.0006663		3	0.268	rs11577017	0.06312
DAB1	1		587	0.252	rs4912296	0.0006663		21	0.298	rs11577017	0.06312
CHRNA7	15		64	0.109	rs2048681	0.0006666		5	0.11	rs2175886	0.04213
MKL1	22		56	0.0109	rs6001932	0.0006696		-	-	-	-
TMEM45A	3		47	0.08814	rs12636452	0.0006734		-	-	-	-
ARMETL1	10		38	0.01123	rs7894284	0.0006758		1	0.344	rs17156001	0.3414
HSPA14	10		38	0.01229	rs7894284	0.0006758		2	0.122	rs17353856	0.1923
SUV39H2	10		29	0.174	rs7894284	0.0006758		2	0.10595	rs17353856	0.1923
KCNK15	20		42	0.464	rs2281862	0.0006771		2	0.02057	rs6017407	0.009427
WISP2	20		42	0.479	rs2281862	0.0006771		2	0.0206	rs6017407	0.009427
RIMS4	20		54	0.531	rs2281862	0.0006771		2	0.02013	rs6017407	0.009427
PDLIM1	10		78	0.03511	rs3737015	0.0006782		2	0.608	rs17453729	0.6278
SORBS1	10		196	0.114	rs3737015	0.0006782		12	0.543	rs11188316	0.04417
LSAMP	3		199	0.215	rs9289043	0.0006782		5	0.289	rs9877364	0.1125
PRPF4B	6		65	0.373	rs12110567	0.0006814		7	0.329	rs17677608	0.2131
MUCL1	12		16	0.149	rs2887921	0.000685		1	0.841	rs7299872	0.8407
NFASC	1		135	0.315	rs2759282	0.0006908		-	-	-	-
BBX	3		106	0.352	rs6802043	0.0006923		5	0.601	rs9877739	0.3624
HP	16		22	0.0717	rs1820248	0.0006947		2	0.255	rs2000999	0.09196
DHODH	16		39	0.191	rs1820248	0.0006947		3	0.249	rs2000999	0.09196
MTAP	9		59	0.05848	rs7023954	0.0006961		2	0.903	rs2383184	0.8502
TECTB	10		52	0.312	rs1926563	0.0006962		-	-	-	-
CAPN13	2		112	0.07163	rs11127287	0.0006963		-	-	-	-
KYNU	2		72	0.394	rs6758612	0.0006986		8	0.45	rs352932	0.07078
TRHDE	12		115	0.01286	rs7969680	0.000703		2	0.377	rs4303275	0.181
MED15	22		68	0.0557	rs654526	0.0007047		-	-	-	-
RUNX2	6		80	0.278	rs1321081	0.0007092		1	0.535	rs16873507	0.5362
SUPT3H	6		83	0.32	rs1321081	0.0007092		1	0.108	rs9381373	0.138
ATG5	6		81	0.01278	rs9384603	0.0007146		62	0.272	rs4946731	0.008305
BMP7	20		71	0.191	rs6025407	0.0007166		1	0.757	rs6070051	0.767
TRAIP	3		23	0.04491	rs9858428	0.0007179		44	0.04152	rs1317215	0.001852
LOC389118	3		17	0.04887	rs9858428	0.0007179		33	0.07516	rs9853352	0.01149
C3orf54	3		17	0.04945	rs9858428	0.0007179		34	0.07567	rs9853352	0.01149
UBA7	3		17	0.05446	rs9858428	0.0007179		36	0.06479	rs9853352	0.01149
CAMKV	3		23	0.0775	rs9858428	0.0007179		41	0.05777	rs1317215	0.001852
MST1R	3		17	0.171	rs9858428	0.0007179		40	0.08753	rs1317215	0.001852
FLJ20184	4		63	0.06134	rs4698944	0.0007217		6	0.61	rs4082504	0.1604
PPA2	4		46	0.109	rs4698944	0.0007217		2	0.936	rs11721982	0.7698
BDH1	3		47	0.01388	rs7616534	0.000726		-	-	-	-
COBL	7		139	0.361	rs4948194	0.0007375		110	0.312	rs4416783	0.002614
PSMB7	9		63	0.01417	rs3780197	0.0007411		3	0.02613	rs10818950	0.0026
FLJ46481	4		95	0.104	rs7682973	0.0007491		4	0.01228	rs747391	0.01679
SNX29	16		322	0.409	rs4780437	0.00075		8	0.0614	rs1035578	0.01383
AANAT	17		28	0.04545	rs8076730	0.0007506		-	-	-	-
RHBDF2	17		34	0.06364	rs8076730	0.0007506		1	0.324	rs9789010	0.3408
CYGB	17		36	0.08247	rs8076730	0.0007506		1	0.325	rs9789010	0.3408
PRCD	17		32	0.106	rs8076730	0.0007506		1	0.319	rs9789010	0.3408
LIN28B	6		40	0.02775	rs9404590	0.0007536		1	0.01178	rs12194974	0.01121
C8orf58	8		40	0.00648	rs3779727	0.0007583		9	0.04988	rs7838146	0.007572
KIAA1967	8		41	0.0076	rs3779727	0.0007583		9	0.05017	rs7838146	0.007572
PDLIM2	8		45	0.01427	rs3779727	0.0007583		8	0.0606	rs7838146	0.007572
BIN3	8		63	0.0247	rs3779727	0.0007583		12	0.09066	rs7838146	0.007572
EGR3	8		49	0.244	rs3779727	0.0007583		5	0.456	rs13264187	0.0769
MAGI2	7		739	0.881	rs4730257	0.0007648		25	0.668	rs6466202	0.04503
TTC12	11		69	0.06183	rs7118900	0.0007696		-	-	-	-
ANKK1	11		51	0.101	rs7118900	0.0007696		1	0.667	rs2471857	0.6411
DRD2	11		64	0.153	rs7118900	0.0007696		2	0.801	rs2471857	0.6411
SUSD1	9		87	0.135	rs7040124	0.0007697		-	-	-	-
TMEM176A	7		66	0.01361	rs6980179	0.0007719		4	0.00413	rs6980179	0.000715
TMEM176A	7		66	0.01361	rs6980179	0.0007719		4	0.00413	rs6980179	0.000715
TMEM176B	7		77	0.0188	rs6980179	0.0007719		4	0.00424	rs6980179	0.000715
TMEM176B	7		77	0.0188	rs6980179	0.0007719		4	0.00424	rs6980179	0.000715
ABP1	7		73	0.0276	rs6980179	0.0007719		5	0.00792	rs6980179	0.000715
ABP1	7		73	0.0276	rs6980179	0.0007719		5	0.00792	rs6980179	0.000715
CLDN18	3		36	0.00317	rs2622705	0.0007727		1	0.47	rs4678398	0.4886
C18orf1	18		233	0.659	rs3901208	0.0007728		13	0.619	rs7240391	0.06795
PARK2	6		672	0.434	rs9458246	0.0007729		19	0.664	rs7758262	0.01467
C6orf191	6		65	0.115	rs9398926	0.0007746		-	-	-	-
SS18	18		21	0.004196	rs4800718	0.0007777		1	0.0272	rs499467	0.02788
PSMA8	18		14	0.00947	rs4800718	0.0007777		-	-	-	-
ARL11	13		36	0.00626	rs9591288	0.0007778		2	0.10081	rs9535274	0.04084
EBPL	13		48	0.0108	rs9591288	0.0007778		2	0.116	rs9535274	0.04084
RCBTB1	13		72	0.03865	rs9591288	0.0007778		4	0.132	rs9535274	0.04084
KCNIP1	5		290	0.217	rs6877607	0.0007792		8	0.439	rs17740227	0.06449
FBXO47	17		37	0.228	rs600158	0.0007807		-	-	-	-
LASP1	17		56	0.243	rs600158	0.0007807		3	0.734	rs226217	0.4467
HNRNPR	1		30	0.01491	rs667311	0.0007817		1	0.04668	rs16828154	0.04644
CYP7B1	8		92	0.189	rs7815372	0.0007845		-	-	-	-
ROBO2	3		259	0.08661	rs9809056	0.0007848		3	0.00243	rs9829945	0.001117
IL7R	5		56	0.136	rs13436926	0.0007851		142	0.22	rs10075764	0.000637
IL7R	5		56	0.136	rs13436926	0.0007851		142	0.22	rs10075764	0.000637
SPEF2	5		110	0.402	rs13436926	0.0007851		63	0.04053	rs10075764	0.000637
SPEF2	5		110	0.402	rs13436926	0.0007851		63	0.04053	rs10075764	0.000637
TMC2	20		91	0.0359	rs6049635	0.0007855		2	0.519	rs6049795	0.3767
ZNF343	20		49	0.06215	rs6049635	0.0007855		2	0.523	rs6049795	0.3767
SNRPB	20		46	0.107	rs6049635	0.0007855		-	-	-	-
MACROD2	20		1035	0.606	rs6034299	0.0007861		39	0.119	rs6043507	0.002958
ARSI	5		45	0.07418	rs13360565	0.0008024		38	0.578	rs7732576	0.09015
CAMK2A	5		79	0.308	rs13360565	0.0008024		39	0.69	rs7732576	0.09015
CEP152	15		58	0.01555	rs1677251	0.0008037		-	-	-	-
TNFRSF13B	17		48	0.141	rs9908528	0.0008056		9	0.823	rs12603019	0.3727
HLCS	21		126	0.166	rs17284196	0.0008079		2	0.72	rs6517391	0.5009
DMRTB1	1		35	0.02184	rs11206162	0.0008088		1	0.00108	rs17108634	0.00128
GLIS1	1		125	0.102	rs11206162	0.0008088		4	0.01542	rs17108634	0.00128
PHACTR3	20		149	0.464	rs6100526	0.000811		10	0.884	rs6070911	0.263
MAST2	1		38	0.08238	rs1052610	0.0008177		2	0.238	rs12732188	0.3496
PIK3R3	1		31	0.134	rs1052610	0.0008177		1	0.49	rs2236560	0.4807
PPAP2B	1		77	0.06509	rs12137489	0.0008211		3	0.62	rs1930762	0.3439
PRKAA2	1		48	0.07804	rs12137489	0.0008211		-	-	-	-
KIAA0564	13		153	0.14	rs17594446	0.0008295		10	0.352	rs12716680	0.07726
CSRP2	12		31	0.07274	rs11115922	0.0008329		1	0.871	rs1477745	0.8821
ZDHHC17	12		41	0.07809	rs11115922	0.0008329		1	0.865	rs1477745	0.8821
CLDN23	8		52	0.03656	rs885000	0.0008342		1	0.526	rs17154702	0.5248
ATP2B2	3		173	0.04134	rs13323090	0.0008364		3	0.572	rs34913	0.3163
TMEM133	11		46	0.06058	rs12420167	0.0008364		-	-	-	-
PGR	11		84	0.177	rs12420167	0.0008364		-	-	-	-
CYSLTR2	13		40	0.02661	rs7335086	0.0008374		1	0.408	rs1323555	0.3793
AADACL1	3		84	0.10473	rs9865941	0.0008426		3	0.374	rs9827009	0.08235
ANXA1	9		61	0.01012	rs17653504	0.0008498		2	0.211	rs4355842	0.1602
HDAC1	1		13	0.01257	rs7535470	0.0008516		1	0.39	rs1004420	0.4262
LCK	1		19	0.03665	rs7535470	0.0008516		2	0.173	rs747020	0.2648
FAM167B	1		19	0.04302	rs7535470	0.0008516		2	0.192	rs747020	0.2648
EIF3I	1		20	0.06406	rs7535470	0.0008516		2	0.157	rs747020	0.2648
CCDC28B	1		18	0.07416	rs7535470	0.0008516		1	0.256	rs747020	0.2648
IQCC	1		18	0.07598	rs7535470	0.0008516		1	0.249	rs747020	0.2648
DCDC2B	1		19	0.07981	rs7535470	0.0008516		2	0.16	rs747020	0.2648
C1orf91	1		18	0.12	rs7535470	0.0008516		2	0.187	rs747020	0.2648
COMMD10	5		92	0.02464	rs4921056	0.0008558		1	0.223	rs2099041	0.2089
OSR1	2		26	0.156	rs1851412	0.0008615		-	-	-	-
GRXCR1	4		81	0.07731	rs7684630	0.0008624		4	0.04928	rs17534487	0.02082
DNAJB9	7		32	0.03986	rs17155982	0.0008631		1	0.02915	rs12532433	0.0291
THAP5	7		29	0.04649	rs17155982	0.0008631		1	0.02915	rs12532433	0.0291
SOX6	11		114	0.103	rs730993	0.0008705		9	0.06905	rs730993	0.001627
LRRTM1	2		38	0.01768	rs13402891	0.0008706		1	0.801	rs318369	0.8003
EPC2	2		41	0.01502	rs978509	0.0008709		1	0.681	rs10183992	0.6772
EIF3EIP	22		19	0.11	rs9610875	0.0008724		-	-	-	-
MICALL1	22		20	0.231	rs9610875	0.0008724		-	-	-	-
C22orf23	22		23	0.259	rs9610875	0.0008724		-	-	-	-
POLR2F	22		24	0.27	rs9610875	0.0008724		-	-	-	-
SOX10	22		21	0.328	rs9610875	0.0008724		-	-	-	-
FRAS1	4		253	0.36	rs1875649	0.0008754		7	0.75	rs1378240	0.255
SHANK3	22		37	0.235	rs7284093	0.0008844		4	0.06969	rs9628187	0.01321
LAPTM5	1		64	0.284	rs10798810	0.0008866		1	0.869	rs12401344	0.8557
DUT	15		34	0.00391	rs12592155	0.0008869		1	0.00637	rs971952	0.00693
SLC12A1	15		49	0.00757	rs12592155	0.0008869		-	-	-	-
OR6A2	11		48	0.146	rs4366466	0.000888		2	0.189	rs11603975	0.07506
ACTN2	1		89	0.04301	rs1341863	0.0008902		3	0.506	rs16831987	0.168
AK5	1		181	0.198	rs1377733	0.0008911		16	0.09331	rs9324162	0.03685
SMPD3	16		41	0.08869	rs1467952	0.0008921		62	0.262	rs1467952	0.0007664
SMPD3	16		41	0.08869	rs1467952	0.0008921		62	0.262	rs1467952	0.0007664
ZFP90	16		25	0.111	rs1467952	0.0008921		110	0.164	rs1467952	0.0007664
ZFP90	16		25	0.111	rs1467952	0.0008921		110	0.164	rs1467952	0.0007664
GPC5	13		520	0.546	rs12875094	0.0008921		14	0.42	rs10467334	0.04116
DKK2	4		48	0.00707	rs433201	0.0008998		3	0.833	rs17037125	0.5882
ANGPT1	8		132	0.121	rs1672182	0.0009014		1	0.89	rs4262299	0.9027
RSBN1	1		28	0.0216	rs2636008	0.0009024		52	0.02123	rs2636008	0.0005049
RSBN1	1		28	0.0216	rs2636008	0.0009024		52	0.02123	rs2636008	0.0005049
PTPN22	1		33	0.02767	rs2636008	0.0009024		61	0.02068	rs2636008	0.0005049
PTPN22	1		33	0.02767	rs2636008	0.0009024		61	0.02068	rs2636008	0.0005049
PHTF1	1		26	0.07797	rs2636008	0.0009024		52	0.03477	rs2636008	0.0005049
PHTF1	1		26	0.07797	rs2636008	0.0009024		52	0.03477	rs2636008	0.0005049
ITM2C	2		36	0.07484	rs6731224	0.0009055		-	-	-	-
GPR55	2		40	0.357	rs6731224	0.0009055		-	-	-	-
UBE3A	15		27	0.01391	rs4906955	0.0009076		-	-	-	-
CDH12	5		274	0.26	rs4437341	0.0009105		4	0.419	rs6865522	0.1166
PLXNA2	1		191	0.77	rs631802	0.0009106		7	0.958	rs2785653	0.6263
RCBTB2	13		36	0.02916	rs9595930	0.0009229		-	-	-	-
NECAB1	8		42	0.0064	rs1354516	0.0009263		-	-	-	-
JMJD2B	19		76	0.372	rs2613768	0.0009275		6	0.402	rs2613766	0.1589
XKR4	8		177	0.614	rs16921663	0.0009375		11	0.676	rs6988356	0.0615
GRM3	7		56	0.06842	rs17607448	0.0009441		2	0.895	rs802457	0.6893
KATNB1	16		51	0.108	rs8052115	0.0009451		-	-	-	-
GPR56	16		104	0.119	rs8052115	0.0009451		7	0.489	rs1376041	0.2161
GPR97	16		82	0.178	rs8052115	0.0009451		7	0.49	rs1376041	0.2161
CCDC135	16		71	0.191	rs8052115	0.0009451		3	0.134	rs1376041	0.2161
OSBPL10	3		140	0.10562	rs6796265	0.0009502		5	0.674	rs4476542	0.2354
IQCB1	3		26	0.01868	rs9826473	0.000951		4	0.25	rs1920296	0.1814
EAF2	3		46	0.236	rs9826473	0.000951		4	0.251	rs1920296	0.1814
CDH5	16		52	0.126	rs1370262	0.0009513		3	0.901	rs12925055	0.599
ACPL2	3		56	0.05222	rs9819541	0.0009572		-	-	-	-
NKAIN2	6		447	0.659	rs9385352	0.000962		17	0.134	rs1572471	0.00203
FGF3	11		57	0.124	rs11263621	0.0009628		-	-	-	-
RECK	9		69	0.04255	rs10972680	0.0009707		1	0.0385	rs1324461	0.03819
OR2S2	9		49	0.04854	rs10972680	0.0009707		7	0.135	rs1324461	0.03819
SLC22A23	6		141	0.317	rs10900943	0.0009765		13	0.505	rs6926118	0.1112
SGCG	13		153	0.285	rs1536723	0.0009775		9	0.00277	rs1536723	0.000944
SGCG	13		153	0.285	rs1536723	0.0009775		9	0.00277	rs1536723	0.000944
IARS2	1		36	0.01069	rs2053250	0.000978		-	-	-	-
BPNT1	1		26	0.01335	rs2053250	0.000978		-	-	-	-
EPRS	1		46	0.07128	rs2053250	0.000978		-	-	-	-
STK35	20		81	0.554	rs6075784	0.0009783		-	-	-	-
BHLHB2	3		49	0.893	rs9836876	0.00098		2	0.951	rs7628494	0.8201
QSOX2	9		27	0.03021	rs3780190	0.0009922		-	-	-	-
LHX3	9		29	0.03317	rs3780190	0.0009922		-	-	-	-
DMRT3	9		60	0.0496	rs10958885	0.000993		2	0.857	rs279876	0.5962
DMRT2	9		77	0.197	rs10958885	0.000993		1	0.332	rs1355142	0.3334
TMEM9B	11		30	0.00242	rs2116510	0.0009932		2	0.00287	rs2163625	0.00143
ASCL3	11		28	0.00308	rs2116510	0.0009932		1	0.00119	rs2163625	0.00143
C11orf17	11		30	0.00398	rs2116510	0.0009932		3	0.00291	rs2163625	0.00143
C11orf16	11		30	0.00407	rs2116510	0.0009932		3	0.00305	rs2163625	0.00143
NRIP3	11		48	0.00735	rs2116510	0.0009932		2	0.00321	rs2163625	0.00143
NFKBIA	14		63	0.143	rs12879003	0.0009978		46	0.109	rs12879003	0.001234
PSMA6	14		44	0.596	rs12879003	0.0009978		98	0.367	rs12879003	0.001234
GPR139	16		55	0.227	rs2608173	0.0009987		2	0.205	rs2147865	0.1287
TCERG1	5		66	0.431	rs10056189	0.001036		1	0.000761	rs10056189	0.0007313
CLEC16A	16		117	0.0028	rs9925833	0.001055		329	0.000529	rs1646066	0.0005393
ISCA2	14		36	0.00698	rs7148018	0.001078		3	0.00572	rs7148018	0.0009534
NPC2	14		37	0.00786	rs7148018	0.001078		3	0.00577	rs7148018	0.0009534
LTBP2	14		76	0.08253	rs7148018	0.001078		6	0.02477	rs7148018	0.0009534
AXIN1	16		47	0.04081	rs17136060	0.001552		3	0.00152	rs743961	6.72e-05
SLC12A5	20		43	0.00547	rs6032619	0.001608		83	0.02344	rs6094238	0.0003961
MMP9	20		38	0.00679	rs6032619	0.001608		67	0.02292	rs6094238	0.0003961
NCOA5	20		52	0.05096	rs2250889	0.00163		100	0.03645	rs6094238	0.0003961
SOCS1	16		49	0.01677	rs1646066	0.00231		190	0.001995	rs1646066	0.0005393
PRM3	16		38	0.05215	rs1646066	0.00231		174	0.0212	rs1646066	0.0005393
TNP2	16		42	0.06403	rs1646066	0.00231		176	0.02067	rs1646066	0.0005393
MRPL28	16		23	0.0471	rs758033	0.00273		1	6.2e-05	rs743961	6.72e-05
TMEM8	16		26	0.06021	rs758033	0.00273		1	6.2e-05	rs743961	6.72e-05
WWOX	16		943	0.574	rs16949006	0.003004		31	0.01219	rs13332170	0.0005986
ACTR2	2		33	0.0346	rs17030083	0.003094		76	0.03936	rs17030083	0.0005278
C9orf135	9		73	0.472	rs7863087	0.005657		4	0.00111	rs7863087	0.0003649
PINX1	8		83	0.07502	rs17152547	0.006789		210	0.02833	rs17152345	0.0006606
MORF4L1	15		34	0.03616	rs10519214	0.01112		93	0.101	rs16970211	0.0001183
CTSH	15		43	0.258	rs10519214	0.01112		82	0.107	rs16970211	0.0001183
SOX7	8		40	0.103	rs6601524	0.01991		53	0.01605	rs17152345	0.0006606
DECR2	16		22	0.315	rs7206329	0.06112		1	7.5e-05	rs743961	6.72e-05
NME4	16		21	0.372	rs7206329	0.06112		1	6.9e-05	rs743961	6.72e-05
RAB11FIP3	16		32	0.561	rs3785303	0.07161		2	0.000296	rs743961	6.72e-05
